# Supplementary material for: The Role of Eye Movements in the Process of Silicone Oil Emulsification After Vitreoretinal Surgery
Source: Bioengineering (Basel). 2024 Oct 29;11(11):1081. doi: 10.3390/bioengineering11111081 (PMC11591131; doi:10.3390/bioengineering11111081)
Supplement: Supplementary file 1 [file bioengineering-11-01081-s001.zip]

Archive with 1 entries (1 files):
- bioengineering-3208964-supplementary.pdf
